# Supplementary material for: Testing ACL-Reconstructed Football Players on the Field: An Algorithm to Assess Cutting Biomechanics Injury Risk Through Wearable Sensors
Source: Sports (Basel). 2025 Nov 5;13(11):391. doi: 10.3390/sports13110391 (PMC12655897; doi:10.3390/sports13110391)
Supplement: Supplementary file 1 [file sports-13-00391-s001.zip]

Archive with 1 entries (1 files):
- sports-3908651-supplementary.pdf
